# Supplementary material for: Peripheral Upregulation of Parkinson’s Disease-Associated Genes Encoding α-Synuclein, β-Glucocerebrosidase, and Ceramide Glucosyltransferase in Major Depression
Source: Int J Mol Sci. 2024 Mar 12;25(6):3219. doi: 10.3390/ijms25063219 (PMC10970259; doi:10.3390/ijms25063219)
Supplement: Supplementary file 1 [file ijms-25-03219-s001.zip]

Archive with 1 entries (1 files):
- ijms-2877829-supplementary.pdf
